# Supplementary material for: Efficacy of BRAF and MEK Inhibition in Patients with BRAF-Mutant Advanced Melanoma and Germline CDKN2A Pathogenic Variants
Source: Cancers (Basel). 2021 May 18;13(10):2440. doi: 10.3390/cancers13102440 (PMC8157545; doi:10.3390/cancers13102440)
Supplement: Supplementary file 1 [file cancers-13-02440-s001.zip]

Archive with 1 entries (1 files):
- cancers-1207401-supplementary.pdf
